# Supplementary material for: Use of the Theoretical Domains Framework to evaluate factors driving successful implementation of the Accelerated Chest pain Risk Evaluation (ACRE) project
Source: Implement Sci. 2016 Oct 12;11:136. doi: 10.1186/s13012-016-0500-9 (PMC5062925; doi:10.1186/s13012-016-0500-9)
Supplement: Additional file 2: — Collated survey responses. (XLSX 22 kb) [file 13012_2016_500_MOESM2_ESM.xlsx]

## Sheet: Data Collation
ID	Hospital	Professional Group	1	2	3	4	5	6	7	8	9	10	11	12	13	14	15	16	17	18	19	20	21	22	23	24	25	26	27	28	29	30		Comments
1	14	1	4	4	5	5	4	4	4	5	4	4	5	5	4	4	5	5	3	4	5	4	4	4	4	4	5	4	4	4	4	3		5. I think it is incredibly simple – however, it is amazing that some staff are challenged in choosing appropriate patients and following a step-by-step process; 6. All they need to do is use the available resources – they are readily available and clear to understand. If they read the step-by-step process, they can’t go wrong; 8. • Essential to have support of both teams; 24. • This has been cha…
2	10	3	5	5	4	4	4	4	4	4	4	NA	4	NA	4	4	4	4	4	4	NA	NA	NA	NA	NA	4	4	4	4	4	4	NA
3	5	2	5	5	5	3	4	4	NA	4	4	4	4	4	4	4	5	4	4	4	4	5	3	4	NA	4	3	4	4	4	3	3		4. • Nurses can prompt doctor and put the pathway in notes but ultimately the doctor decides whether to include or exclude the patient; 6. • But runs it by the senior doctor or consultant; 8. • I am only aware of ED implementation and our MAU as our cardiologist don’t see low risk chest pain in ED – they go to MAU or SSW. But having our doctor educating the medical staff definitely helps; 9. • I …
4	5	1	4	5	3	5	5	5	5	3	5	5	5	5	5	5	5	5	4	5	5	5	4	5	4	4	3	4	4	5	5	3		3. • Audit pending – anecdotal evidence only at this stage; 8. • Minimal engagement from cardiology at ----; enthusiastic engagement from clinical measurements has helped; 9. • Engagement from Medical Assessment Unit is encouraging; 23. • One of the acknowledged challenges in a department full of forms and paperwork is having the paperwork stand out; 30. • our department has multiple part-time se…
5	15	3	5	5	5	5	5	5	4	5	4	5	5	NA	5	4	5	5	5	5	NA	NA	5	NA	5	5	5	5	5	5	5	5
6	2	1	5	5	5	5	4	4	5	5	4	4	4	5	4	4	5	5	4	5	5	5	5	5	5	5	4	4	4	4	4	4		8. • Very much so. The collaborative approach with dual project lead in ED and cardiology does give credibility; 17. • Difficult to comment on this yet as the ACRE pathway was only formally introduced to Cairns hospital just this month; 18. • Definitely. It has not been that hard. In fact, it was very compatible with my role as medical education Registrar – Now I have voided by “anonymous” questi…
7	12	1	5	5	5	5	5	4	5	5	4	4	5	5	5	5	5	5	5	5	5	5	4	5	5	5	5	5	5	5	5	5		28. • One of our local clinicians is sceptical; 29. ED especially; 30. • The local ACRE experience with LOS <24h will inform and support a case for development of expanded ED SSU with inbuilt provocative testing facility • i.e. some physicians think chest pain is a waste of their time
8	3	1	4	5	5	5	5	5	5	5	4	4	4	4	5	4	5	5	5	5	5	5	4	4	4	4	4	3	5	4	4	4		26. • ACRE mostly adapted unilaterally by ED with some cardiology agreement
9	8	3	5	4	4	4	4	4	4	5	4	3	4	NA	4	4	4	5	4	4	NA	4	3	NA	NA	4	4	4	4	4	4	4		10. • Really depends on how “busy” and what time of day i.e. night staff more less likely; 14. • Speaking for Logan yes; 21. • Is already well ingrained in practice;
10	12	2	5	5	5	5	5	5	5	NA	4	4	4	4	4	4	4	4	4	3	4	4	4	NA	4	4	NA	4	NA	4	4	4
11	6	1	5	4	5	5	5	5	4	4	4	4	4	4	3	4	4	4	3	4	5	5	4	4	4	4	4	4	5	3	4	4		2. • ACRE is safe but does not go far enough to minimise downstream testing and overdiagnosis; 13. • Positive in terms of LOS but no improvement in patient centred outcomes;
12	7	1	5	5	5	5	4	4	4	5	4	4	5	5	4	5	5	5	4	5	5	5	5	5	4	5	NA	NA	NA	4	5	4		5. • A lot of paperwork to get through but it is relatively simple once done a few times; 6. • There are occasional interpretational issues with specific patient presentations; 10. • Again paperwork takes some time but then it can always be delegated to junior staff!; 12. • When I can use the flowchart on the wall!; 25. • I am just based in the ED
13	13	2	4	5	5	5	4	4	3	2	3	4	5	5	4	4	4	4	4	4	4	5	4	4	4	4	4	4	4	4	4	3		7. • Contribute to “sound professional practice”; 8. • Need to improve links with cardiology team very much an ED project only at ----; 9. • Some discussion with cardiology prior to commencement; 11. • Pathway easily identifies eligible patients; 13. • Departmental staff have appeared to implement ACRE positively although still fairly new in our department; 14. • Has already given positive result…
14	13	1	5	5	5	5	4	4	5	NA	4	5	5	5	5	5	5	4	5	5	5	5	5	5	5	5	4	5	5	5	4	4		8. • Little input locally from my in-patient colleagues – very limited cardiology services at ----; 9. • In-patient medical team admit our high risk chest pain and remain inconsistent in their threshold for admission. No acute cardiology receiving; 16. • We have other limitations that influence the ability of ACRE to have its full effect (space/capacity issues and skill mix); 30. • Need to develo…
15	4	2	5	5	5	4	3	3	2	5	4	4	5	5	5	5	5	4	4	5	5	5	5	5	5	5	3	3	5	5	4	4		26. • Due to high turnover of staff and role changes, it is quite difficult to maintain consistency and network connections (80% of MO in ED are locums).
16	15	2	5	5	5	5	5	5	5	5	5	5	5	5	5	5	5	5	5	5	5	5	5	5	3	5	NA	5	NA	5	5	5		23. • Now established practice
17	15	2	5	4	5	5	5	5	5	5	5	NA	4	4	5	5	5	5	5	4	NA	5	4	NA	NA	5	4	5	5	5	5	5
18	11	2	5	5	4	5	4	4	4	3	5	NA	5	4	5	5	5	5	4	5	NA	5	4	NA	NA	5	3	5	4	5	5	NA		22. • I work in cardiac / stress testing, not ED; 30. • I am not in ED
19	16	3	5	5	5	4	4	4	4	4	4	NA	4	NA	4	5	5	4	NA	5	NA	4	4	NA	NA	5	4	4	5	4	4	4		6. • Still see referrals for EST from intern with provisional diagnosis: GORD or msk so even though they have the capabilities they sometimes don’t
20	11	1	5	5	5	5	5	5	5	5	4	5	5	4	5	4	5	5	4	4	5	5	5	4	4	4	2	3	5	5	5	3
21	17	1	4	3	NA	5	5	5	4	5	NA	NA	NA	4	3	4	5	5	5	5	NA	NA	4	3	5	5	NA	4	4	4	3	4
22	10	1	4	5	5	5	5	5	5	5	4	5	5	5	5	4	5	4	4	4	5	5	5	5	5	5	5	4	5	5	4	5
23	16	1	5	5	5	5	5	5	5	5	5	5	5	5	5	4	5	5	5	5	5	5	5	5	5	5	5	5	5	5	5	5		17. • Improved satisfaction around LOS; 18. • Now ingrained practice; 22. • Part of ED chest pain pathway; 29. • Now normal practice
24	16	1	5	5	5	5	5	5	5	5	5	5	5	5	5	4	5	5	5	5	5	5	5	5	4	4	4	4	5	4	5	4
25	1	2	5	5	5	5	5	5	5	4	4	5	5	5	4	4	5	5	5	5	4	5	4	4	4	5	4	4	5	4	4	4
26	13	1	5	5	5	4	4	4	4	5	4	4	4	4	5	5	5	5	5	5	5	4	4	4	4	4	4	4	5	4	5	4		As an ---- and ---- I love ACRE. We couldn't have implemented it without support of the ACRE team. Done quickly, efficiently, professionally. The project should be a model for system-wide implementation. Reporting of ongoing progress, both site specific and regional has been a big bonus. A+
27	7	1	5	4	5	5	5	4	3	4	4	4	5	5	4	4	4	5	5	5	5	5	2	3	4	5	5	5	3	5	5	4		I still have concerns about the follow-up of patients with negative stress tests. Are the clinicians seeing these patients making the correct suggestions to GPs as to further noncardiac investigation? The head of cardiology at ---- tells us NOT to send patients to ---- can't do EST. No mechanism to follow up these patients.
28	11	1	4	4	4	4	4	4	4	4	4	4	4	4	4	4	4	4	4	4	4	4	3	3	NA	4	4	4	4	4	4	4		Good work, team!
29	16	3	4	5	5	5	5	2	5	5	5	NA	5	5	5	5	5	5	5	5	NA	5	NA	NA	NA	NA	2	5	4	5	5	2		Need training package for junior doctors. They are educated about ACRE Project but still applied the pathway incorrectly. Perhaps need face to face teaching or online training with first 2-3 weeks of rotation again.
30	12	2	5	5	5	5	5	4	4	5	5	5	5	5	5	5	5	5	5	5	NA	5	5	5	5	5	5	5	5	5	5	5
31	9	1	4	4	5	5	4	3	4	3	4	4	4	5	5	5	5	4	4	4	4	4	4	5	3	3	4	3	4	3	4	4
32	12	1	5	4	4	4	3	3	4	5	3	3	4	4	4	5	4	NA	3	3	NA	NA	4	2	NA	4	2	3	5	NA	3	NA		This survey is aimed more at ED staff so as a general physician, my answers are a bit biased.
33	7	2	4	4	4	3	4	3	3	3	4	3	3	4	4	4	4	4	4	4	4	4	4	3	3	4	3	3	3	4	4	4
34	16	2	4	4	5	5	5	4	2	4	4	4	5	4	4	4	4	3	4	4	NA	4	4	NA	NA	4	4	4	4	4	4	3
35	16	2	5	5	5	5	5	4	4	4	5	NA	5	5	5	5	5	5	5	5	5	5	3	4	4	4	4	3	4	4	4	4
36	7	2	5	5	5	5	5	5	5	5	4	NA	5	5	5	5	5	4	5	5	NA	5	NA	NA	NA	5	3	5	5	5	5	5
37	8	2	4	4	5	4	4	5	5	5	4	4	4	4	4	4	4	5	5	4	4	4	NA	4	NA	3	3	2	3	3	NA	3
38	15	2	5	5	5	5	4	4	5	5	5	NA	5	5	5	5	5	5	5	5	5	5	5	5	NA	5	5	5	5	5	5	5
39	16	2	5	5	5	5	4	4	5	5	5	NA	5	NA	5	5	5	5	5	5	NA	5	5	NA	NA	5	3	5	5	5	5	4
40	1	1	4	5	5	5	5	5	5	3	4	5	5	5	5	5	5	5	5	5	5	5	5	5	4	5	5	4	4	3	5	5
41	16	1	5	5	5	5	5	4	5	5	4	5	5	5	5	5	5	5	5	5	5	5	4	5	5	5	4	4	4	5	5	5		Overall positive change.
42	8	1	5	4	5	5	5	5	5	5	5	5	5	5	5	5	5	5	5	5	5	5	5	5	4	4	5	5	5	5	5	5
43	5	2	4	3	4	4	4	4	4	4	4	4	4	4	3	3	3	-	-	-	-	-	-	-	-	-	-	-	-	-	-	-
44	7	2	5	5	5	5	5	5	5	5	5	4	5	5	5	5	5	4	5	5	NA	5	5	NA	NA	5	5	5	5	5	5	5		Great program of work, well adopted at ----.
45	18	1	4	3	NA	4	3	3	4	NA	2	NA	4	4	3	NA	4	NA	4	NA	NA	NA	NA	NA	NA	3	NA	4	NA	NA	2	NA
46	9	2	4	4	4	4	4	4	3	3	2	3	4	4	3	3	3	3	3	4	3	3	2	3	3	3	2	2	3	3	3	3
47	12	2	5	5	5	5	5	5	5	5	5	5	5	5	5	5	5	5	5	5	5	5	5	5	NA	5	5	5	5	5	5	5
48	11	1	4	4	5	5	5	4	5	5	4	5	5	5	5	5	5	5	4	4	5	5	5	5	4	4	4	4	4	5	4	4
49	3	2	5	5	5	5	5	5	5	5	5	5	5	5	5	5	5	5	5	5	5	5	5	5	5	5	5	5	5	5	5	5
50	15	1	4	NA	4	4	4	2	3	4	4	4	4	4	4	4	5	4	4	4	4	4	4	4	4	4	4	3	4	5	5	4
51	16	1	5	5	5	5	5	4	5	5	5	4	4	4	4	4	5	5	5	5	5	5	4	5	4	5	4	5	4	5	4	4
52	15	2	4	3	4	4	4	3	3	3	4	3	3	3	3	4	4	3	3	3	4	4	4	3	3	4	3	3	3	3	3	3
53	9	2	4	4	4	4	4	4	4	4	3	3	4	5	5	4	4	4	4	4	4	5	4	5	4	4	2	2	3	3	4	3		More education from the ACRE nurse locally would improve compliance and understanding of the process.
54	1	2	3	4	2	4	NA	NA	5	NA	NA	NA	NA	NA	5	NA	5	5	NA	5	NA	NA	NA	NA	NA	NA	NA	NA	NA	3	3	NA
55	2	1	5	4	4	5	5	5	4	5	5	4	4	5	4	4	4	4	5	5	4	5	4	4	4	4	3	5	5	4	4	4
56	8	1	5	5	5	5	5	5	5	5	5	5	5	5	5	5	5	5	5	5	5	5	5	5	5	5	4	5	5	5	4	5
57	8	2	5	5	5	5	5	NA	5	5	5	5	5	5	5	5	5	5	5	5	5	5	5	5	5	5	5	5	5	4	5	5		This pathway is a great success because all of the ACRE project team were passionate about this pathway. Assistance was given when asked for and advice was given with courtesy.
58	9	2	4	4	4	4	4	4	4	4	4	4	4	4	4	4	4	4	4	4	4	4	4	4	4	4	4	4	4	4	4	4
59	8	2	5	5	5	5	5	5	4	5	4	4	5	5	5	5	5	5	5	5	5	5	5	5	5	5	5	4	4	5	5	4
60	5	1	5	5	5	5	5	5	5	NA	5	5	5	5	5	4	5	5	4	5	5	5	5	5	5	5	4	5	5	5	5	4
61	19	2	5	5	5	3	3	2	5	4	4	4	5	4	5	5	NA	4	5	5	5	5	5	5	5	5	5	5	5	5	5	5		Dr's may be confused re: time and duration of chest pain to implement the ACRE pathway
62	7	1	4	4	4	4	4	4	4	4	4	NA	4	4	4	4	4	4	4	4	4	4	4	4	4	4	5	4	4	4	4	4
63	19	2	5	5	5	5	3	2	5	5	4	5	5	5	5	5	5	5	4	4	5	5	5	5	5	3	2	4	5	5	5	5

## Sheet: Key
Site	Implemented more than 12 months?	Classification**	Professional Group		**	Major metropolitan hospitals
1	No	Major Metropolitan	1	Medical		Metropolitan hospitals with >20,000 acute casemix-adjusted separations and >20,000 ED presentations per annum. AIHW A1 peer group >20,000 acute casemix-adjusted separations.
2	No	Major Regional	2	Nursing		Excludes: Specialist women's and children's hospitals A2 AIHW peer group.
3	No	Medium-sized Metroploitan	3	Allied Health		Major regional hospitals
4	Yes	Medium-sized Regional				Regional hospitals with >16,000 acute casemix-adjusted separations and >20,000 ED presentations per annum. AIHW A1 peer group >16,000 acute casemix-adjusted separations.
5	Yes	Major Metropolitan				Excludes: Specialist women's and children's hospitals A2 AIHW peer group.
6	No	Major Regional				Large metropolitan hospitals
7	Yes	Major Metropolitan				Metropolitan acute hospitals treating >10,000 acute casemix-adjusted separations and >20,000 ED presentations per annum. B1 and B2 AIHW peer group >10,000 acute casemix-adjusted separations.
8	Yes	Major Metropolitan				Large regional hospitals
9	No	Major Regional				Large regional acute hospitals treating >8,000 acute casemix-adjusted separations and >20,000 ED presentations per annum. All B1 and B2 AIHW peer group >8,000 acute casemix-adjusted separations.
10	Yes	Major Metropolitan				Medium hospitals
11	Yes	Large Metropolitan				Medium acute hospitals in metropolitan and regional areas treating between 5,000 and 10,000 acute casemix-adjusted separations and >20,000 ED presentations per annum. All
12	Yes	Major Metropolitan				Small acute, small sub-acute and small non-acute hospitals
13	No	Large Metropolitan
14	No	Major Metropolitan
15	Yes	Major Regional
16	Yes	Major Regional
17	Not yet implemented, planning	Major Regional
18	Not implemented	Major Metropolitan
19	No	Major Metropolitan
